# Supplementary material for: Proximity to Photosystem II is necessary for activation of Plastid Terminal Oxidase (PTOX) for photoprotection
Source: Nat Commun. 2024 Jan 4;15:287. doi: 10.1038/s41467-023-44454-x (PMC10767095; doi:10.1038/s41467-023-44454-x)
Supplement: Supplementary file 4 — Source Data [file 41467_2023_44454_MOESM4_ESM.xlsx]

## Sheet: Figure 1
Figure 1A								Figure 1B - ΦPSII HL
	Ct -Pmax (µmol m-2 s-1)								1		3		5		7		10		`12
0	15.4206	16.25	18.9777						0.21	0.01	0.21	0.01	0.21	0.01	0.21	0.01	0.21	0.01	0.21	0.01
1	15.4206	16.25	18.9777						0.15	0.123	0.244	0.213	0.248	0.206	0.376	0.312	0.407	0.318	0.428	0.351
3	19.1532	14.881	16.6667	16.5941					0.149	0.138	0.212	0.171	0.273	0.227	0.404	0.336	0.389	0.304	0.419	0.293
5	15.1734	14.7222	17.0279						0.156	0.142	0.254	0.232	0.259	0.217	0.382	0.295	0.437	0.34	0.449	0.363
7	13.7386	14.4836	19.5067						0.184	0.163	0.193	0.159	0.344	0.289
10	17.5796	14.067	14.2194						0.191	0.17			0.324	0.246
12	18.9607	13.9752	16.5598
	HL -Pmax (µmol m-2 s-1)
0	15.4206	16.25	18.9777
1	19.1718	17.1233	24.2248	24.635
3	23.0914	18.8259	21.0623	21.5558
5	30.1806	30.5907	25.3419	23.9819	24.6305
7	28.4368	34.0909	30.9051	36.2027	32.4501
10	35.8593	35.385	37.0598
12	35.9477	40.2001	35.274	37.2272
Figure 1C - PSII rETR															Figure 1D - ΦPSII
																	Ct-H2O-21 %	Ct-H2O-1%	Ct-nPG-21 %	Ct-nPG-1%	HL-H2O-21 %	HL-H2O-1%	HL-nPG-21 %	HL-nPG-1%
Q	Ct 21%			Ct 1%			HL 21%			HL 1%							0.142	0.124	0.098	0.0856	0.435	0.348	0.333	0.277
0	0	0	0	0	0	0	0	0	0	0	0	0					0.15	0.126	0.113	0.0866	0.437	0.352	0.349	0.288
250	99	121.75	92.25	93	117.75	84.75	164.75	168	166.25	150.25	147.75	154.5					0.152	0.146	0.117	0.117	0.452	0.352	0.36	0.349
500	111.5	144	92.5	104.5	136	84.5	295.5	297.5	300	259.5	250	256.5					0.17	0.147	0.119	0.119	0.461	0.354	0.371	0.385
1000	101	122	86.3	81.8	122	86.9	412	395	399	317	307	293					0.173	0.16	0.126	0.122	0.463	0.37	0.379
1500	93.75	115.2	75	88.65	116.85	76.65	417	370.5	381	309	289.5	274.5					0.18	0.161	0.126	0.124	0.464	0.372
2000	87.4	111	57.4	88.4	92.6	61.2	376	318	318	270	244	244					0.198	0.164	0.157	0.143	0.468	0.397
																	0.199				0.493
																					0.521
Figure 1 E							Figure 1 F- 2-ΔΔCt
							Days	Ct						HL
							0	0.390858	0.882556	0.524172	0.881344			0.390858	0.882556	0.524172	0.881344
							3	1.14512	1.39008	1.36494				5.51748	3.41781	7.81546	4.04907
							5	0.292307	0.96004	0.974342	0.364966	0.96004	0.974342	3.301	7.06646	6.44921	5.12617
							7	0.557805	0.445295	0.550507	0.453707	0.378885	0.360191	0.603331	0.673641	0.703452	0.951869	1.08655	1.12127
							10	0.334907	0.333517	0.530283	0.262399	0.382315	0.346718	0.535612	0.476151	0.610175	0.869059	0.583058	1.10723
	Protein Ladder: Precision Plus Protein Standards-BioRAD #161-0373

## Sheet: Figure 3
	Fig. 3B					Fig. 3C				Fig. 3D				Fig. 3E				Fig. 3H -ΦPSII					Fig. 3I -ΦPSII					Fig. 3J					Fig. 3K				Fig. 3L				Fig. 3M
	Number of grana per chloroplast					N° Membrane layers/grana				Height of grana stacks (μm)				Diameter of grana stack (μm)														Number of grana per chloroplast					N° Membrane layers/grana				Height of grana stacks (μm)				Diameter of grana stack (μm)
	Ct	HL				Ct	HL			Ct	HL			Ct	HL			Ct		HL			Ct		HL			Ct	HL				Ct	HL			Ct	HL			Ct	HL
	15	13				7	4			0.093	0.061			0.251	0.354			0.21	0.01	0.21	0.01		H2O	nPG	H2O	nPG		22	28				3	3			0.079	0.059			0.39	0.316
	15	15				7	5			0.098	0.064			0.268	0.355			0.24	0.231	0.445	0.43		0.188	0.15	0.449	0.404		22	28				3	3			0.079	0.061			0.392	0.317
	16	15				5	3			0.101	0.064			0.268	0.36			0.264	0.248	0.425	0.407		0.145	0.149	0.454	0.404		24	29				3	3			0.08	0.062			0.405	0.323
	16	16				13	4			0.105	0.065			0.276	0.36			0.209	0.204	0.468	0.419		0.171	0.161	0.435	0.341		25	31				3	3			0.082	0.062			0.41	0.323
	16	16				6	3			0.106	0.067			0.278	0.362			0.24	0.219	0.468	0.411		0.142	0.133	0.382	0.332		25	31				3	3			0.082	0.063			0.411	0.333
	16	16				17	5			0.113	0.067			0.284	0.363			0.203	0.194	0.427	0.394				0.454	0.428		25	32				3	3			0.084	0.064			0.418	0.337
	17	16				8	4			0.115	0.068			0.285	0.373			0.251	0.231	0.527	0.387				0.462	0.352		26	32				3	3			0.084	0.064			0.425	0.337
	18	16				9	3			0.116	0.068			0.29	0.375					0.488	0.42				0.394	0.353		26	33				3	3			0.084	0.064			0.427	0.34
	18	16				9	4			0.117	0.069			0.296	0.377					0.467					0.473	0.334		27	34				3	3			0.084	0.065			0.427	0.34
	18	17				6	3			0.119	0.069			0.296	0.382					0.478								27	34				3	3			0.086	0.065			0.433	0.341
	19	17				10	3			0.12	0.07			0.298	0.384													28	34				3	3			0.091	0.065			0.436	0.343
	19	17				11	3			0.122	0.07			0.299	0.386													28	34				3	3			0.092	0.065			0.437	0.345
	19	17				10	4			0.122	0.07			0.301	0.39													28	35				4	3			0.093	0.065			0.439	0.35
	20	17				8	3			0.123	0.071			0.304	0.391													30	35				4	3			0.096	0.07			0.439	0.351
	20	17				11	5			0.126	0.071			0.305	0.393													30	36				4	3			0.096	0.07			0.443	0.355
	20	18				7	3			0.129	0.071			0.309	0.395													32	36				4	3			0.096	0.07			0.444	0.357
	20	18				6	3			0.129	0.071			0.312	0.399													32	36				4	3			0.097	0.071			0.445	0.357
	20	18				14	3			0.131	0.072			0.314	0.401													32	36				4	3			0.098	0.072			0.445	0.357
	20	18				11	5			0.134	0.072			0.315	0.405													32	36				4	3			0.1	0.072			0.446	0.358
	20	19				12	3			0.135	0.072			0.322	0.406													32	37				4	3			0.1	0.072			0.447	0.359
	20	19				8	3			0.137	0.072			0.325	0.41													33	37				4	3			0.1	0.073			0.447	0.362
	20	19				6	4			0.139	0.072			0.327	0.412													33	37				4	3			0.101	0.074			0.448	0.362
	21	20				9	3			0.139	0.073			0.327	0.414													34	37				4	3			0.104	0.075			0.448	0.367
	21	20				8	3			0.141	0.074			0.33	0.417													34	38				4	3			0.106	0.076			0.452	0.368
	21	20				7	3			0.142	0.075			0.332	0.419													34	39				4	3			0.106	0.076			0.455	0.368
	21	20				5	4			0.145	0.076			0.336	0.419													34	39				4	3			0.106	0.076			0.456	0.376
	21	21				7	4			0.146	0.076			0.338	0.426													35	39				4	3			0.106	0.076			0.457	0.376
	22	21				6	4			0.147	0.077			0.34	0.431													35	39				4	3			0.107	0.076			0.461	0.378
	22	21				8	3			0.147	0.077			0.34	0.431													35	41				4	3			0.107	0.077			0.461	0.378
	22	22				10	3			0.148	0.077			0.345	0.433													35	41				4	3			0.108	0.077			0.462	0.379
	22	22				7	4			0.148	0.078			0.347	0.434													36	41				4	3			0.11	0.077			0.471	0.38
	22	22				5	4			0.151	0.078			0.347	0.436													36	42				4	4			0.11	0.081			0.472	0.381
	22	22				8	3			0.152	0.079			0.349	0.438													36	42				4	4			0.11	0.081			0.475	0.383
	23	23				9	5			0.154	0.079			0.35	0.438													37	43				4	4			0.111	0.082			0.475	0.385
	23	23				8	5			0.156	0.08			0.351	0.441													39	43				4	4			0.114	0.082			0.478	0.39
	23	23				10	3			0.157	0.08			0.352	0.442													39	43				4	4			0.117	0.082			0.479	0.39
	23	23				9	3			0.159	0.08			0.354	0.443													39	43				4	4			0.119	0.082			0.481	0.39
	23	23				9	3			0.159	0.081			0.354	0.448													39	44				4	4			0.119	0.083			0.481	0.395
	24	23				7	5			0.162	0.082			0.355	0.45													39	44				4	4			0.119	0.083			0.482	0.397
	24	23				7	4			0.162	0.082			0.355	0.453													40	44				4	4			0.121	0.083			0.488	0.397
	24	23				5	4			0.163	0.082			0.356	0.453													41	45				4	4			0.123	0.083			0.492	0.397
	25	23				14	4			0.166	0.083			0.356	0.455													41	45				4	4			0.123	0.085			0.493	0.399
	25	23				4	4			0.167	0.083			0.358	0.455													42	46				5	4			0.124	0.085			0.496	0.4
	25	24				18	4			0.167	0.083			0.361	0.459													43	47				5	4			0.125	0.086			0.497	0.402
	25	24				8	3			0.172	0.084			0.361	0.461													44	47				5	4			0.126	0.088			0.5	0.405
	25	24				6	5			0.172	0.084			0.362	0.461													47	47				5	4			0.127	0.088			0.504	0.407
	26	25				8	4			0.175	0.084			0.362	0.463													32	51				5	4			0.127	0.088			0.506	0.407
	26	25				9	3			0.177	0.084			0.367	0.465													38	40				5	4			0.13	0.089			0.509	0.407
	26	25				4	5			0.178	0.084			0.369	0.468													35	38				5	4			0.131	0.089			0.511	0.409
	26	25				11	5			0.179	0.084			0.371	0.468													29	36				5	4			0.133	0.091			0.511	0.413
	26	25				8	7			0.179	0.085			0.371	0.469													40					5	4			0.133	0.091			0.512	0.415
	27	25				9	4			0.18	0.085			0.371	0.469													28					5	4			0.134	0.091			0.512	0.416
	28	26				5	6			0.181	0.086			0.374	0.472																		5	4			0.136	0.092			0.512	0.416
	29	28				8	5			0.185	0.088			0.375	0.473																		5	4			0.136	0.092			0.513	0.418
						11	4			0.187	0.088			0.375	0.48																		5	4			0.136	0.092			0.515	0.418
						8	8			0.188	0.088			0.376	0.481																		5	4			0.137	0.092			0.516	0.418
						5	3			0.192	0.092			0.38	0.483																		5	4			0.139	0.094			0.517	0.419
						3	5			0.197	0.092			0.381	0.483																		5	4			0.14	0.095			0.521	0.42
						6	5			0.197	0.093			0.381	0.484																		5	4			0.14	0.095			0.521	0.422
						5	4			0.198	0.093			0.383	0.484																		5	4			0.141	0.095			0.523	0.423
						7	3			0.199	0.094			0.384	0.488																		5	4			0.145	0.096			0.524	0.428
						7	4			0.2	0.094			0.384	0.491																		5	4			0.146	0.096			0.529	0.428
						4	3			0.203	0.095			0.385	0.495																		5	4			0.146	0.096			0.53	0.429
						5	3			0.209	0.096			0.39	0.496																		5	4			0.147	0.096			0.531	0.43
						5	3			0.21	0.096			0.39	0.498																		5	4			0.148	0.097			0.531	0.433
						4	3			0.212	0.096			0.394	0.499																		5	4			0.148	0.099			0.534	0.433
						5	3			0.212	0.096			0.395	0.499																		5	4			0.149	0.099			0.534	0.437
						4	5			0.212	0.096			0.396	0.5																		5	4			0.151	0.101			0.534	0.44
						5	3			0.214	0.097			0.397	0.5																		5	4			0.151	0.101			0.535	0.441
						11	7			0.216	0.097			0.4	0.502																		6	4			0.151	0.102			0.536	0.441
						6	10			0.217	0.097			0.404	0.504																		6	4			0.153	0.102			0.537	0.444
						8	6			0.217	0.098			0.406	0.505																		6	4			0.153	0.104			0.54	0.446
						6	3			0.22	0.098			0.408	0.507																		6	4			0.155	0.105			0.544	0.447
						9	4			0.227	0.098			0.41	0.511																		6	4			0.156	0.105			0.548	0.448
						4	4			0.232	0.099			0.411	0.515																		6	4			0.159	0.108			0.549	0.449
						8	4			0.235	0.099			0.411	0.515																		6	5			0.16	0.108			0.551	0.452
						8	4			0.235	0.101			0.413	0.518																		6	5			0.162	0.108			0.555	0.453
						4	3			0.235	0.102			0.414	0.518																		6	5			0.162	0.109			0.556	0.458
						7	3			0.237	0.102			0.415	0.521																		6	5			0.163	0.109			0.563	0.46
						4	4			0.243	0.104			0.423	0.524																		6	5			0.167	0.109			0.563	0.46
						11	4			0.245	0.105			0.424	0.524																		6	5			0.168	0.109			0.565	0.46
						7	5			0.245	0.106			0.425	0.525																		7	5			0.169	0.109			0.571	0.462
						6	3			0.246	0.106			0.43	0.528																		7	5			0.17	0.11			0.577	0.462
						14	4			0.255	0.107			0.433	0.529																		7	5			0.172	0.111			0.579	0.463
						11	3			0.256	0.107			0.446	0.532																		7	5			0.172	0.111			0.581	0.464
						12	3			0.256	0.108			0.449	0.535																		7	5			0.175	0.112			0.582	0.465
						6	4			0.265	0.108			0.465	0.537																		7	5			0.178	0.112			0.583	0.466
						9	3			0.267	0.109			0.473	0.539																		7	5			0.178	0.112			0.583	0.468
						8	3			0.272	0.11			0.474	0.548																		7	5			0.18	0.113			0.589	0.47
						6	4			0.279	0.113			0.476	0.555																		7	5			0.18	0.117			0.589	0.471
						7	4			0.282	0.113			0.482	0.556																		7	5			0.181	0.117			0.593	0.482
						7	3			0.287	0.114			0.483	0.557																		7	5			0.182	0.117			0.613	0.493
						5	5			0.287	0.114			0.484	0.558																		7	5			0.184	0.12			0.618	0.498
						11	4			0.291	0.115			0.489	0.559																		7	5			0.185	0.12			0.623	0.502
						8	3			0.299	0.115			0.503	0.572																		7	5			0.185	0.121			0.632	0.503
						7	3			0.306	0.116			0.51	0.575																		7	5			0.2	0.122			0.633	0.505
						8	3			0.308	0.117			0.522	0.58																		7	5			0.203	0.122			0.638	0.506
						9	3			0.311	0.117			0.533	0.582																		7	5			0.208	0.123			0.64	0.516
						4	4			0.318	0.117			0.536	0.584																		7	6			0.212	0.125			0.642	0.52
						6	4			0.325	0.122			0.544	0.598																		8	6			0.214	0.125			0.66	0.524
											0.123				0.598																		8	6			0.214	0.125			0.677	0.532
											0.126				0.604																		8	6			0.221	0.127			0.681	0.544
											0.131				0.618																		8	6			0.226	0.127			0.683	0.544
											0.134				0.623																		8	6			0.234	0.13			0.688	0.547
											0.139				0.626																		8	6			0.242	0.132			0.707	0.558
											0.14				0.629																		8	6			0.243	0.133			0.71	0.564
											0.14				0.635																		8	6			0.245	0.134			0.712	0.565
											0.14				0.638																		8	6			0.246	0.139			0.72	0.569
															0.644																		8	6			0.246	0.14			0.721	0.573
															0.655																		8	6			0.246	0.141				0.577
															0.658																		9	6			0.248	0.153
															0.66																		9	6			0.251	0.16
															0.663																		9	6				0.164
															0.67																		9	6
															0.674																		9	7
															0.706																		10	7
																																	10	7
																																	10	8
																																	10	8
																																	10	10
																																	10
																																	10
																																	10
																																	11
																																	11
																																	12
																																	14
																																	18

## Sheet: Figure 4
	Fig. 4C -rETR										Fig. 4D- ΦPSII
	Q (μmol.m-2.s-1)	WT-21%				WT-1%					H2O	nPG
	0	0	0	0	0	0	0	0	0		0.151	0.131
	250	140.75	145.5	146.5	136.75	135.5	136.5	126.75			0.114	0.137
	500	182	205	191	171.5	191.5	203.5	187	170.5		0.123	0.088
	1000	166	192	168	148	181	188	159	169		0.123	0.103
	1500	141	189	160.5	154.5	160.5	183	169.5	142.65		0.116	0.091
											0.093	0.112
											0.112	0.0912
															Fig. 4H- ΦPSII
	Fig. 4G -rETR														H2O	nPG
	Q (μmol.m-2.s-1)	OE-PTOX-21%						OE-PTOX-1%							0.12	0.103
	0	0	0	0	0	0	0	0	0	0	0	0	0		0.121	0.11
	250	138.5	137	145.5	139	140.5	140.75	129.25	135.25	132.5	125.25	125	127		0.106	0.104
	500	189.5	195	204.5	202	178	200	205	201.5	196	175	180	178.5		0.111	0.114
	1000	167	189	192	193	159	204	221	209	175	205	158	158		0.113	0.113
	1500	204	211.5	217.5	222	169.5	189	219	214.5	198	216	166.5	184.5		0.128	0.111
	Fig. 4K -rETR																Fig. 4M- ΦPSII
	Q (μmol.m-2.s-1)	21 %							1 %								H2O	nPG
	0	0	0	0	0	0	0	0	0	0	0	0	0	0	0		0.319	0.164
	250	142.5	132.5	128.25	129	132.5	126	123.75	106.5	105.5	96.5	98.75	97	97.75	88.75		0.248	0.167
	500	207.5	209.5	198.5	181	168.5	184.5	179.5	172.5	157.5	154.5	161	143.5	148	145		0.259	0.206
	1000	199	196	189	194	184			181	157	166	170	149	162	142		0.25	0.205
	1500	207	184.5	195	193.5	165	175.5		145.5	145.5	160.5	159	154.5				0.286	0.194
																	0.271	0.189
	Fig. 4P -rETR
	Q (μmol.m-2.s-1)	21 %									1%
	0	0	0	0	0	0	0	0	0	0	0	0	0	0	0	0	0	0	0	0
	250	92.5	97.5	95.75	93.5	96.75	94.75	78.25	82.25	88.25	82.5	90	82.75	83.75	82	86.5	79.5	67.25	66	77
	500	147	154	143.5	159	162	157.5	130.5	139	147.5	125.5	140	133	143.5	148	148.5	128	92	89	112.5
	1000	156	174	179	202	181	229	185			120	99.5	116	123	166	121	111	133
	1500	193.5	190.5	192	222	217.5	183	160.5	163.5		123.6	140.85	159	135.3	162	166.5	139.5	109.5	98.1
	Fig. 4Q- ΦPSII					Fig. 4R
	H2O	nPG				1, wt; 2, wt-EsPTOX; 3, chl1-3; 4, chl1-3-EsPTOX; 5, chl1-3xlhcb5; 6, chl1-3xlhcb5-EsPTOX.
	0.278	0.239
	0.282	0.236
	0.323	0.234
	0.304	0.226
	0.297	0.22

## Sheet: Figure 5
	Fig. 5A -rETR
	Q (μmol.m-2.s-1)	wt						wt-EsPTOX
	0	0	0	0	0	0	0	0	0	0	0	0	0
	100	69.4	68.6	64.9	70.1	67.3	69.7	67.2	67.9	67.9	67.3	67.2	69.4
	250	161.5	148.5	144	148.25	153.75	151.25	149	150.25	141.75	137.25	144	140.25
	500	205	204.5	189.5	206			199	214	179	178	181.5
	1000	216	217	194	195	211		196	219	173	172
	1500	234	214.5	184.5	222			216	180	205.5	219
	Fig. 5B -rETR
	Q (μmol.m-2.s-1)	chl1-3						chl1-3-EsPTOX
	0	0	0	0	0	0	0	0	0	0	0	0
	100	66.839	67.5028	65.4698	70.0294	70.3131	69.9371	68.3998	68.6297	68.4775	61.6073	65.966
	250	155.853	157.401	143.549	145.141	148.459	144.697	156.038	145.279	142.726	131.651	141.836
	500	224.496	180.441	177.293	187.031			208.731	190.056	186.597	168.806	180.39
	1000	247.652	198.622	190.685	201.738			219.9	196.198	197.382	197.442	192.732
	1500	252.584	208.827	198.122	199.709			218.994	175.099	170.148	190.587	185.68
	Fig. 5C -rETR
	Q (μmol.m-2.s-1)	chl1-3xlhcb5											chl1-3xlhcb5-EsPTOX
	0	0	0	0	0	0	0	0	0	0	0	0	0	0	0	0	0	0	0	0	0	0
	100	41.3692	41.7598	45.2973	47.1976	44.7979	44.6132	45.0966	46.2594	43.6204	45.3272	45.3445	41.4695	46.6504	43.2775	52.617	42.4026	46.6697	44.4264	49.0093	49.6787	45.9602
	250	94.0281	96.207	103.287	111.072	98.0337	104.719	106.945	108.434	101.864	101.233	104.792	93.8746	106.089	98.512	116.289	97.8989	107.283	102.971	113.426	117.171	104.751
	500	135.817	140.199	153.784	167.692	139.07	165.858	170.053	162.016	148.677	154.764	161.175	137.957	146.889	156.897	158.525	156.944	140.303	138.807	168.702	183.797	158.344
	1000	162.601	166.877	169.21	167.93	178.858	159.814	164.39	178.596	187.723			160.528	160.671	183.008	192.368	183.932	143.489	184.758	197.886
	1500	172.014	160.683	148.204	148.461	132.997	149.619	165.125	156.396	140.237			164.579	155.799	169.793	193.184	159.336	134.306	186.596	197.957
	Fig. 5D -A (µmol m-2 s-1)
	Q (μmol.m-2.s-1)	wt						wt-EsPTOX
	0	0	0	0	0	0	0	0	0	0	0
	100	1.96891	2.69141	2.02479	1.92466	2.15866	2.57691	2.56184	2.6597	2.55954	1.84852
	250	5.21091	4.79374	4.80913	4.86939			5.09026	5.42537	5.99883	4.9768
	500	6.45334	5.96255	5.36186	5.24101			5.95557	5.71587	6.01483	5.25918
	1000	6.20716	6.45826	6.29107	6.10964			5.78261	5.9763	6.45018	5.09035
	1500	6.88131	6.79867	7.01819	6.65498			6.29521	6.74708	7.08861	5.74958
	Fig. 5E -A (µmol m-2 s-1)
	Q (μmol.m-2.s-1)	chl1-3													chl1-3-EsPTOX
	0	0	0	0	0	0	0	0	0	0	0	0	0	0	0	0	0	0	0	0	0	0	0	0	0	0
	100	1.47	1.89	1.9683	2.49503	2.56277	2.43336	2.94989	3.98723	1.50826	2.84614	3.10933	3.675		3.05	1.794	1.93575	2.2047	1.33381	1.11137	2.3662	2.35949	2.43075	2.64568	1.17656	2.9164
	250	3.92062	4.83836	4.32092	3.63753	3.05934	2.80941	4.95811	2.99549	4.72358	4.05577	4.82781	4.51096	4.85715	2.75431	2.52712	2.61301	3.83075	2.78826	3.83496	4.55812	3.9429	4.17565	4.07847
	500	5.01915	6.13191	4.90251	4.82662	4.45487	5.03455	4.04325	4.4391	5.62187					3.12187	4.43634	5.0538	4.39147	3.71963	4.6273
	1000	5.99503	6.43485	6.25351	5.80506	4.90833	5.7779	6.06549	5.85379	5.64875	5.38757	5.6496	5.65577		3.93361	4.14068	4.11642	4.19582	3.65182	4.89905	4.64917	3.82993	5.40233
	1500	6.243	6.06385	5.94442	5.0244	6.26578	6.71403	5.64702	5.92286	6.38873	6.45828				3.51728	4.2056	3.7141	3.43167	3.72987	5.29146	4.54944	3.77167	4.6136	3.7325
	Fig. 5F -A (µmol m-2 s-1)
	Q (μmol.m-2.s-1)	chl1-3xlhcb5								chl1-3xlhcb5-EsPTOX
	0	0	0	0	0	0	0	0	0	0	0	0	0	0	0
	100	0.974896	1.5304	0.916929	1.79489	1.61494	0.876432	1.47308	1.84406	1.37063	1.03345	1.22341	1.49544	1.45248	1.85376
	250	3.91475	4.45169	3.8452	3.59812	3.59052	3.60676	4.96055	2.9954	2.83261	3.77676	3.25278	4.365	4.57	4.60982
	500	4.57877	6.40929	5.22018	5.23539	6.30498	4.95013	6.27771		4.15119	4.91075	4.92255	4.71383	5.3748
	1000	5.98332	6.70945	5.45851	5.67211	5.92032	5.06105			4.74888	4.51169	5.39287	4.7955	3.89977	3.92632
	1500	6.05451	5.024	4.80766	5.43	6.21207	6.35187			4.95902	4.03503	4.17843	5.05651	3.58603	4.15554
	Fig. 5G -Pmax (µmol m-2 s-1)					Fig. 5H -Pmax (µmol m-2 s-1)					Fig. 5I -Pmax (µmol m-2 s-1)
	wt		wt-EsPTOX			chl1-3		chl1-3-EsPTOX			chl1-3xlhcb5		chl1-3xlhcb5-EsPTOX
	21 %	1 %	21 %	1 %		21 %	1 %	21 %	1 %		21 %	1 %	21 %	1 %
	7.21785	6.75164	6.4433	6.78816		5.7431	4.53065	3.90822	3.65794		5.923	5.00699	4.9592	4.13711
	6.47046	6.53595	7.65184	6.1371		5.06836	5.52362	3.91188	4.01471		6.32383	4.4618	4.2183	4.07255
	7.23888	7.18735	6.80757	6.4554		5.99852	5.68403	4.13172	4.81854		5.3682	5.30414	4.19678	4.58095
	6.55812	6.25	7.46666	6.85785		5.40847	5.90845	4.93156	4.96378		5.18762	6.7281	3.69666	5.55028
	7.25913	7.12181	6.95209	5.95855		6.41814	6.08028	5.1002	5.01788		5.12541	5.22764	3.67986	4.73818
						5.99837	6.59743	5.11449	5.14534		4.9295	6.05995	3.52867	3.37676
											4.84612
											5.4943

## Sheet: Figure 6
		Fig. 6A-C - Fv/Fm (Rel. Units)
		Control										Stress
		wt					wt-EsPTOX					wt					wt-EsPTOX
		0h	2h	4h	6h	8h	0h	2h	4h	6h	8h	0h	2h	4h	6h	8h	0h	2h	4h	6h	8h
		0.79	0.79	0.8	0.79	0.8	0.79	0.81	0.8	0.79	0.79	0.8	0.68	0.5	0.47	0.45	0.79	0.63	0.59	0.48	0.4
		0.8	0.78	0.8	0.79	0.79	0.78	0.79	0.79	0.79	0.79	0.8	0.65	0.6	0.59	0.46	0.79	0.63	0.51	0.55	0.47
		0.8	0.79	0.8	0.8	0.8	0.78	0.79	0.8	0.78	0.79	0.8	0.66	0.52	0.55	0.4	0.78	0.64	0.61	0.49	0.52
		0.79	0.79	0.8	0.8	0.79	0.78	0.8	0.79	0.8	0.78	0.81	0.63	0.63	0.54	0.51	0.79	0.64	0.64	0.51	0.49					Fig. 6D - Fluorescence (Rel. Units)					Fig. 6E -Fluorescence (Rel. Units)						Fig. 6F -Fluorescence (Rel. Units)
		0.8	0.79	0.79	0.79	0.8	0.78	0.78	0.79	0.79	0.79	0.79	0.66	0.6	0.45	0.47	0.79	0.63	0.56	0.49	0.49					wt		wt-EsPTOX			chl1-3		chl1-3-EsPTOX				chl1-3xlhcb5		chl1-3xlhcb5-EsPTOX
		0.8	0.79	0.8	0.79	0.8	0.79	0.78	0.78	0.78	0.79	0.78	0.67	0.62	0.43	0.56	0.79	0.58	0.53	0.49	0.53					Ct	St	Ct	St		Ct	St	Ct	St			Ct	St	Ct	St
		0.79	0.8	0.79	0.8	0.8	0.77	0.79	0.79	0.79	0.8	0.8	0.65	0.61	0.57	0.55	0.78	0.65	0.62	0.57	0.57					0.963022	1.09297	0.940306	1.05547		1.1346	1.95698	1.07806	0.968654			0.846568	1.22342	0.755047	0.85209
		0.79	0.8	0.78	0.79	0.8	0.79	0.78	0.8	0.8	0.8	0.8	0.64	0.64	0.6	0.45	0.79	0.65	0.58	0.46	0.58					0.977813	1.07132	0.949815	1.12044		0.960049	1.71113	1.05839	0.828519			0.926111	1.28668	0.758445	0.900812
		0.8	0.79	0.79	0.8	0.79	0.79	0.79	0.78	0.79	0.78	0.8	0.64	0.51	0.42	0.41	0.78	0.63	0.57	0.44	0.39					0.97887	1.11886	0.959324	1.12309		1.07191	1.47634	1.23294	1.13337			0.931359	1.28709	0.816635	0.947369
		0.8	0.8	0.8	0.79	0.79	0.8	0.78	0.8	0.78	0.79	0.79	0.63	0.55	0.44	0.56	0.78	0.64	0.61	0.57	0.46					0.99102	1.24564	0.973587	1.13312		0.869084	1.82668	0.94284	0.955132			0.956931	1.28807	0.830417	0.948451
		0.8	0.79	0.79	0.78	0.8	0.8	0.8	0.79	0.8	0.8	0.79	0.66	0.47	0.59	0.55	0.78	0.64	0.61	0.46	0.42					1.00792	1.25568	0.975172	1.15637		0.769514	1.80332	0.667486	0.854333			0.970494	1.43306	0.881729	0.960969
		0.79	0.78	0.78	0.8	0.8	0.78	0.8	0.8	0.79	0.8	0.8	0.66	0.62	0.4	0.38	0.78	0.64	0.59	0.41	0.41					1.02007	1.26043	1.00634	1.18595		1.1051	1.41856	0.870313	0.811309			0.977398	1.47448	0.889637	0.965775
														0.6		0.48			0.38		0.48					1.05018	1.31643	1.01479	1.19282		0.966195	1.54886	0.781807	0.807621			1.03164	1.51682	0.903096	0.988511
														0.47		0.53			0.63		0.45					1.05388	1.34707	1.05018	1.23138		1.12354	1.74677	0.955132	0.764597			1.03365	1.56226	0.948796	1.02316
														0.52		0.54			0.61		0.5					1.07343	1.3476										1.04545		0.952741	1.02826
																0.4			0.55		0.55																1.07208		1.03768	1.06538
		Control										Stress																									1.10229		1.04841	1.06863
		chl1-3					chl1-3-EsPTOX					chl1-3					chl1-3-EsPTOX																				1.12921		1.05038	1.07729
		0h	2h	4h	6h	8h	0h	2h	4h	6h	8h	0h	2h	4h	6h	8h	0h	2h	4h	6h	8h																		1.16972	1.13035
		0.63	0.74	0.75	0.76	0.77	0.75	0.6	0.6	0.67	0.78	0.73	0.42	0.28	0.08	0.04	0.68	0.45	0.31	0.23	0.17																			1.17474
		0.79	0.72	0.74	0.75	0.76	0.76	0.77	0.77	0.77	0.75	0.74	0.36	0.25	0.16	0.05	0.71	0.44	0.3	0.2	0.08																			1.179
		0.78	0.73	0.75	0.76	0.77	0.67	0.74	0.74	0.74	0.76	0.74	0.47	0.28	0.1	0.06	0.74	0.44	0.33	0.14	0.11																			1.22346
		0.68	0.59	0.67	0.7	0.72	0.77	0.72	0.72	0.76	0.76	0.73	0.58	0.22	0.04	0.05	0.73	0.48	0.32	0.2	0.07
		0.7	0.7	0.74	0.74	0.76	0.77	0.69	0.69	0.74	0.74	0.72	0.46	0.2	0.09	0.06	0.67	0.52	0.35	0.28	0.08
		0.75	0.74	0.75	0.746	0.77	0.72	0.7	0.7	0.69	0.72	0.72	0.52	0.21	0.09	0.04	0.64	0.44	0.36	0.19	0.15
		0.73	0.6	0.67	0.7	0.71	0.69	0.68	0.64	0.73	0.73	0.72	0.49	0.27	0.09	0.07	0.71	0.4	0.31	0.28	0.1
		0.77	0.75	0.76	0.77	0.77	0.62	0.73	0.68	0.72	0.74	0.72	0.37	0.24	0.04	0.05	0.71	0.55	0.34	0.18	0.12
		0.77	0.74	0.76	0.76	0.77	0.71	0.72	0.73	0.69	0.75	0.66	0.49	0.26	0.1	0.05	0.7	0.53	0.31	0.25	0.11
		0.74	0.73	0.75	0.76	0.77	0.67	0.65	0.75	0.72	0.72	0.72	0.37	0.23	0.03	0.06	0.71	0.54	0.3	0.3	0.09
		0.65	0.67	0.7	0.72	0.74	0.71	0.74	0.7	0.69	0.74	0.71	0.49	0.24	0.06	0.08	0.72	0.48	0.28	0.15	0.14
		0.72	0.75	0.77	0.77	0.79	0.7	0.7	0.69	0.74	0.73	0.68	0.45	0.2	0.09	0.04	0.65	0.43	0.34	0.2	0.08
						0.72									0.05		0.7	0.56			0.07
															0.09						0.12
																					0.12
		Control										Stress
		chl1-3xlhcb5					chl1-3xlhcb5-EsPTOX					chl1-3xlhcb5					chl1-3xlhcb5-EsPTOX
		0h	2h	4h	6h	8h	0h	2h	4h	6h	8h	0h	2h	4h	6h	8h	0h	2h	4h	6h	8h
		0.57	0.59	0.56	0.56	0.58	0.57	0.51	0.51	0.53	0.57	0.56	0.34	0.25	0.15	0.1	0.57	0.38	0.29	0.24	0.18
		0.58	0.52	0.55	0.56	0.57	0.57	0.55	0.58	0.52	0.53	0.56	0.32	0.21	0.18	0.13	0.51	0.39	0.32	0.19	0.14
		0.56	0.58	0.58	0.55	0.51	0.55	0.52	0.55	0.56	0.59	0.57	0.34	0.18	0.16	0.1	0.47	0.4	0.24	0.22	0.14
		0.52	0.58	0.57	0.57	0.58	0.53	0.57	0.53	0.55	0.53	0.52	0.36	0.23	0.15	0.09	0.57	0.34	0.29	0.26	0.2
		0.57	0.57	0.58	0.59	0.52	0.6	0.53	0.59	0.58	0.55	0.56	0.34	0.28	0.14	0.1	0.57	0.38	0.29	0.24	0.2
		0.57	0.58	0.56	0.57	0.52	0.46	0.59	0.53	0.57	0.58	0.51	0.35	0.26	0.15	0.12	0.58	0.34	0.29	0.27	0.21
		0.53	0.53	0.53	0.54	0.53	0.59	0.58	0.57	0.58	0.56	0.5	0.34	0.19	0.18	0.09	0.52	0.35	0.31	0.29	0.19
		0.54	0.55	0.54	0.55	0.57	0.57	0.56	0.56	0.6	0.54	0.47	0.37	0.22	0.2	0.13	0.53	0.4	0.31	0.25	0.23
		0.58	0.55	0.58	0.56	0.53	0.52	0.51	0.54	0.53	0.59	0.57	0.32	0.23	0.15	0.15	0.56	0.34	0.27	0.23	0.18
		0.59	0.58	0.58	0.58	0.51	0.51	0.58	0.51	0.56	0.55	0.51	0.28	0.27	0.15	0.15	0.55	0.35	0.31	0.26	0.2
		0.58	0.56	0.58	0.59	0.57	0.53	0.53	0.57	0.53	0.57	0.47	0.35	0.18	0.18	0.12	0.56	0.33	0.3	0.26	0.21
		0.57	0.59	0.59	0.57	0.58	0.5	0.57	0.57	0.55	0.54	0.52	0.35	0.18	0.17	0.09	0.59	0.36	0.32	0.27	0.23
															0.2	0.11		0.32	0.23	0.23	0.14
															0.15	0.13		0.36	0.26	0.3	0.23
																0.14		0.38	0.26	0.15	0.2
																0.1		0.35	0.29
																		0.35	0.29
																			0.29
																			0.22

## Sheet: Figure S1
	Fig. S1A - Weight (mg)						Fig. S1B - Chlorophyll content (nmol/mg FW)							Fig. S1C
	Fresh		Dry				Chl a		Chl b		Total Chl			Chl a/b
	Ct	HL	Ct	HL			Ct	HL	Ct	HL	Ct	HL		Ct	HL
	600.5	1869.1	61.3	180.5			1.67978	1.2799	0.576895	0.365012	2.2556	1.63896		2.89	3.61
	560.6	1591.4	61.6	298.6			1.55196	1.16876	0.559777	0.327983	2.12179	1.4898		2.79	3.55
	751	1772.4	77.6	266.4			1.73643	1.24213	0.591085	0.356853	2.31667	1.59391		2.91	3.51
	498	1745.7	59.2	217.1			1.48052	1.10149	0.525	0.342979	2.00357	1.44915		2.808	3.21
	676.1	1335.5	66.7	218.9
	677.6	1678.5	71.9	228.3
	836.8	1780.4	85.5	221.3
	738.1	1257.6	82.7	223.2			Figure S1D - ΦPSII Ct
	655.3	1479.6	67.1	250.3				1		3		5		7		10		`12
	549.1		61	198.1				0.21	0.01	0.21	0.01	0.21	0.01	0.21	0.01	0.21	0.01	0.21	0.01
	628		66.9	214.6				0.123	0.112	0.152	0.142	0.113	0.112	0.127	0.104	0.114	0.104	0.169	0.146
								0.117	0.104	0.131	0.11	0.136	0.125	0.159	0.14	0.137	0.119	0.145	0.122
								0.121	0.106	0.128	0.112	0.112	0.1	0.15	0.142	0.158	0.144	0.175	0.152
								0.145	0.115	0.125	0.101	0.15	0.127					0.125	0.111

## Sheet: Figure S8
		Eutrema					Arabidopsis
		Total membranes stacked (μm)					Total membranes stacked (μm)
		Ct	HL				Ct	HL
		32.56	8.059				67.38	51.239
		26.081	10.073				75.628	54.275
		24.196	9.702				111.396	48.759
		25.845	14.036				63.298	54.937
		36.216	8.707				83.005	46.849
		36.641	13.048				126.661	52.173
		32.709	17.845				112.375	37.416
		38.229	16.236				92.582	40.911
		36.132	10.246				117.81	45.351
		57.291	21.49				69.719	42.15
		56.188	18.835				93.815	38.516
		35.729	22.513				95.463	44.354
		53.475	21.12				85.958	36.696
		30.321	26.469				61.58	31.325
		59.71	15.816				82.377	25.194
		38.027	25.951				82.432	60.927
		33.326	28.794				97.361	49.819
		41.451	21.273				91.325	57.533
		51.76	20.388				94.993	39.735
		39.304	21.37				89.109	52.987
		52.081	26.774				84.486	53.863
		44.596	19.298				77.986	59.952
		56.162	26.72				90.132	56.87
		56.76	25.306				87.139	42.88
		77.266	25.772				55.97	37.717

## Sheet: Figure S9
		Eutrema					Arabidopsis
		Marginh/Centralh					Marginh/Centralh
		Ct	HL				Ct	HL
		0.969543	0.933333				1.01242	0.928571
		1.22973	1.15179				1.13333	0.989583
		0.970803	1.35632				0.990991	0.898734
		1.0578	1.32895				1.00769	1.07292
		0.954545	1.35593				1.09821	0.941176
		0.959184	1.00971				1.06081	1
		1.02941	1.04808				1.06422	1.11475
		0.974359	1.06931				1.01896	1.03509
		1.05	1.11392				1.17391	1.09524
		0.984211	1.29412				1.01042	1.04667
		1.03356	0.949495				0.988764	1.06667
		0.953052	1.07368				1.07447	0.95082
		1.06957	0.888889				1	1.17582
		0.847222	0.936842				1.096	1.12048
		0.970588	1.05				1.04546	0.963855
		0.984496	0.92233				1.01818	1.17722
		0.965035	1.17822				1.08904	1.05
		0.931217	0.991228				0.963415	1.02439
		1	1.14465				1.07647	1.12281
		1.10132	0.846667				0.976744	1.04938
		1.04	1.20098				0.945783	1.06098
		1.07059	1.14583				1.04211	1
		0.941176	0.888889				0.962025	0.939394
		0.994286	0.902913				0.770115	1.06173
		1.03187	0.92029				0.982143	0.971429
		0.99061	1.01111				1.06977	1
		1.04286	1				1.04819	1.064
		0.92973	1.09434				1.19149	0.912281
		1.04902	1.24324				1.16867	0.888889
		1.06489	0.908629				1.04494	0.926316
		1.06364	1				1.06364	0.933333
		0.989583	1.11579				1.03535	1
		1.0473	1.02649				1.02424	0.964286
		1.02991	1.04762				1.18333	0.95
		1.1374	0.978166				0.958333	1.03529
		1.0603	0.927273				0.992	1.05645
		1.1129	1.03046				1.05085	1
		1.06977	0.906977				1.12	1.08046
		1.05495	1.07895				1.07471	1.08108
		0.951807	1.32759				1.01786	1.3125
		1.02174	1.03175				1.10067	0.981818
		1	0.986301				1.13187	1.21154
		0.983673	1.08219				1.14925	1
		1.0473	0.902778				1.06154	0.925532
		1.04651	0.96875				0.913043	1.02703
		1.04	1.06154				1.03333	1.06452
		1.00583	1.25397				0.99115	1.14286
		1.01449	1.12644				1.01829	1.09722
		1.11628	0.904762				1.08633	1.05479
		1.02676	1.12632				1.02597	0.973451
		1.00324	1.33333				0.979592	0.932773
		1.09434	1.3				1	0.988235
		0.969543	1.0125				1	0.785714
		1.21622	0.991667				1.06832	1.14583
		0.971098	1.15179				0.96	1.19718
		1.08674	0.661017				1.02703	1.05208
		1.05882	0.894737				1.08846	1.0875
		1.02051	1.025				0.875	0.9875
		0.91875	0.980583				0.945946	1
		0.963158	0.903846				1.12844	0.947368
		0.983221	1.0198				0.981043	0.988095
		0.943662	1				1	1.04667
		1.15652	1.45588				0.96875	1.08333
		0.75	1.0101				1.13483	0.95082
		0.970588	0.915789				1.08511	0.956044
		1.09302	0.907407				1.06849	0.975904
		0.986014	0.957895				1.064	1.07229
		0.968254	0.8875				0.924242	1.10127
		0.967033	1.08738				1	1.11667
		0.947137	1.0198				0.924658	0.987805
		0.835556	0.947368				0.926829	1.03509
		0.976471	1.02516				0.958824	0.962963
		1.06952	0.74				0.965116	1.08537
		1.07429	0.906863				0.993976	0.971831
		0.964143	0.96875				1.07368	0.969697
		0.99061	1.08333				0.886076	1.08642
		0.928571	1.08738				0.850575	1.09524
		1.03243	0.847826				0.892857	0.92381
		1.0098	1				0.945736	1.024
		1.04962	1.08511				1.19277	1.07018
		1.10909	0.95283				1.2766	0.930556
		0.927083	1.07207				1.08434	1.04211
		1.03378	1.09137				0.921348	1.06667
		1.06838	0.948571				1.07273	0.973214
		0.877863	0.968421				0.964646	1.01786
		1.06533	0.97351				0.90303	0.975
		1.08871	1				1.08889	1.08235
		1.06977	0.917031				0.927083	1.00806
		1.03297	1				0.92	0.907407
		1.0241	0.923858				0.932203	1.03448
		1.06522	1.02326				0.973333	1.02703
		1.11236	1.03947				1.08046	1.16667
		1.00408	1.15517				1.11607	1.03636
		1.22973	0.888889				1.02685	1.09615
		1.09302	0.835616				1	1.05128
		1.02667	0.917808				1.19403	0.904255
		1.00292	1				0.907692	1
		0.931159	0.989583				0.811594	1.02151
		1.03488	1.29231				1.05	1.34694
		1.04682	1.19048				1.19469	1.13889
		1.09709	1.01149				0.987805	1.19178
		1.02358	0.904762				1.06475	1.10619
			1.06316				1.03896	0.932773
			1.21212				0.887755	0.964706
			1.175				1.09333
			1.0375				1.08219

## Sheet: Figure S10
	Fig. S10B -rETR													Fig. S10C -ΦPSII
	Q (μmol.m-2.s-1)	21 %					1 %							H2O	nPG
	0	0	0	0	0	0	0	0	0	0	0			0.266	0.206
	250	157.5	154.25	156.75	152.25	141.75	146.75	145.25	144	143.25	134.25			0.26	0.235
	500	253	257	251	251.5	223	240.5	243	245.5	228.5	214.5			0.224	0.224
	1000	319	266	244			258	290	283	234	205			0.227	0.21
	1500	256.5	292.5	291	270	265.5	247.5	292.5	264	241.5	250.5			0.209	0.202
														0.225	0.174
	Fig. S10E -rETR
	Q (μmol.m-2.s-1)	21 %						1%
	0	0	0	0	0	0	0	0	0	0	0	0	0
	250	101.5	88.25	94.25	93.75	108.5	102.75	85.25	80.25	84	83.25	103.25	87.25
	500	176	122	134.5	132.5	138	141	135.5	139	142.5	148.5	170.5	158.5
	1000	197	154	137	149	176		196	128	141	136
	1500	181.5	169.5	165	180	201		190.5	190.5	147	168	178.5	181.5
	Fig. S10F -ΦPSII
	H2O	nPG
	0.289	0.189
	0.216	0.191
	0.284	0.266
	0.228	0.349
	0.293	0.182
	0.42	0.229
	0.254

## Sheet: Figure S11
	Fig. S11B -rETR
	Q (μmol.m-2.s-1)	21%							1%
	0	0	0	0	0	0	0	0	0	0	0	0	0	0	0
	250	140.5	149.75	151.25	151.75	154	146.5	149.5	143.75	149.25	147.75	144	144	137	142.75
	500	207	229	230	213	221	188.5	205.5	215.5	239	229	198	213	183	196
	1000	228	231	225	213	233	210		223	271	232	201	215	204
	1500	213	213	226.5	183	211.5	189		225	223.5	208.5	189	163.5	190.5
	Fig. S11D -rETR
	Q (μmol.m-2.s-1)	0.21						0.01
	0	0	0	0	0	0	0	0	0	0	0	0	0
	250	146.25	140.75	145	141.5	136.75	136	141.75	132.5	134.5	127.75	124	123
	500	209.5	195	199.5	189.5	180	183.5	224	197.5	193	190	155	160.5
	1000	230	207	213	173	205	204	247	218	220	164	212	190
	1500	204	196.5	211.5	208.5	202.5		181.5	201	202.5	214.5	232.5	156
	Fig. S11E
			1, lhcb5; 2, lhcb5-EsPTOX

[truncated: 4 more sheets: Figure S12, Figure S17, Figure S18, Figure S19]
